# Supplementary material for: Non-viral generation of transgenic non-human primates via the piggyBac transposon system
Source: Nat Commun. 2025 Mar 24;16:2179. doi: 10.1038/s41467-025-57365-w (PMC11933304; doi:10.1038/s41467-025-57365-w)
Supplement: Supplementary file 4 — Source Data [file 41467_2025_57365_MOESM4_ESM.xlsx]

## Sheet: Figure 1e
Figure 1e
	S	1_0	1_P50	5_0	5_P50	10_0	10_P50	30_0		comparison	diff	lwr	upr	p_adj
	0	0	50	0	100	70.6	0	25		1_0-S	1.10294	-53.3237	55.5296	1
	0	0	98.9	0	98.5	37.9	8.1			1_P50-S	79.2416	33.9869	124.496	0.000101429
	0	4.4	96.6	0		2.2				5_0-S	1.08696	-48.0424	50.2163	1
	0	0	98.9	0		4.9				5_P50-S	99.2537	31.3717	167.136	0.0011992
	0		100	6.5		22.1				10_0-S	38.8011	-10.3283	87.9305	0.202887
			100	0		95.1				10_P50-S	4.03226	-63.8497	71.9143	0.999999
			0							30_0-S	25	-63.8784	113.878	0.981066
			70.8							1_P50-1_0	78.1386	29.3829	126.894	0.000361068
			98							5_0-1_0	-0.0159847	-52.3881	52.3561	1
										5_P50-1_0	98.1508	27.8862	168.415	0.00208547
										10_0-1_0	37.6981	-14.674	90.0702	0.299664
										10_P50-1_0	2.92932	-67.3352	73.1939	1
										30_0-1_0	23.8971	-66.8141	114.608	0.986956
										5_0-1_P50	-78.1546	-120.916	-35.393	5.27784e-05
										5_P50-1_P50	20.0121	-43.4136	83.4379	0.964564
										10_0-1_P50	-40.4405	-83.2021	2.32114	0.0737699
										10_P50-1_P50	-75.2093	-138.635	-11.7836	0.0119454
										30_0-1_P50	-54.2416	-139.765	31.2817	0.451656
										5_P50-5_0	98.1668	31.9207	164.413	0.00101404
										10_0-5_0	37.7141	-9.1289	84.5572	0.185167
										10_P50-5_0	2.9453	-63.3007	69.1913	1
										30_0-5_0	23.913	-63.7222	111.548	0.984049
										10_0-5_P50	-60.4526	-126.699	5.7934	0.0927822
										10_P50-5_P50	-95.2215	-176.356	-14.087	0.0131685
										30_0-5_P50	-74.2537	-173.623	25.1153	0.258562
										10_P50-10_0	-34.7688	-101.015	31.4772	0.67427
										30_0-10_0	-13.8011	-101.436	73.8342	0.999463
										30_0-10_P50	20.9677	-78.4013	120.337	0.996542

## Sheet: Figure 1f
Figure 1f
	S	1_0	1_P50	5_0	5_P50	10_0	10_P50	30_0		comparison	diff	lwr	upr	p_adj
	0	0.3	0	0.4	86.6	3.2	0	0.9		1_0-S	0.196127	-6.04844	6.44069	1
	0	0.5	0	0.4	91.8	3.4	0.3	1.9		1_P50-S	30.8096	25.6078	36.0115	0
	0	0	0	0	81.8	2.9	0	0.7		5_0-S	0.0805482	-5.50397	5.66506	1
	0	0.4	7.1	0.5	72	2.4	0	1.4		5_P50-S	150.643	142.54	158.746	0
	0	0	0	0	44.5	2.1	0	0.7		10_0-S	1.80581	-3.71506	7.32668	0.975659
	0	0	1	0.6	57.4	3.4	0	2.3		10_P50-S	0.177022	-6.83027	7.18432	1
	0	0.3	8.8	0	63.7	4.1	0	1.5		30_0-S	1.55771	-8.36454	11.48	0.999757
	0.5	0	6.4	0.5	73.7	3.1	0	0.7		1_P50-1_0	30.6135	24.8128	36.4142	0
	0	0	0	0.4	78.6	1.7	0	0.9		5_0-1_0	-0.115579	-6.26175	6.03059	1
	0	0	0	0	33	4.3	0	2.2		5_P50-1_0	150.447	141.947	158.947	0
	0	0.7	0	0	64.5	2.8	0	1.2		10_0-1_0	1.60968	-4.47872	7.69808	0.993053
	0	0	0	0	99.5	2.6	0	1		10_P50-1_0	-0.0191054	-7.48173	7.44352	1
	0	0	9	0	91.1	3.2	0	1.8		30_0-1_0	1.36158	-8.8873	11.6105	0.999921
	0	0	0	0.4	73.4	2.4	0	1		5_0-1_P50	-30.7291	-35.8124	-25.6458	0
	0	0.3	0.8	0.5	82.8	1.9	0	1.4		5_P50-1_P50	119.833	112.067	127.6	0
	0	0	5.3	0	49.2	3	0	1.6		10_0-1_P50	-29.0038	-34.0171	-23.9905	0
	0	0.4	3.5	0	54.8	2.8	0	0.9		10_P50-1_P50	-30.6326	-37.2474	-24.0178	0
	0	0	0	0	88.7	2.4	0	1.4		30_0-1_P50	-29.2519	-38.901	-19.6029	0
	0	0	0	0	80.4	2.7	0	0		5_P50-5_0	150.563	142.535	158.59	0
	0	0	0	0	107.2	3.9	0	3.8		10_0-5_0	1.72526	-3.68406	7.13458	0.97891
	0	0	0	0	82.8	3	0.3	2.2		10_P50-5_0	0.0964737	-6.82328	7.01622	1
	0	0	0	0	67.8	1.6	0	2		30_0-5_0	1.47716	-8.38346	11.3378	0.999822
	0	0	0	0	57.9	2	0	1.3		10_0-5_P50	-148.837	-156.821	-140.854	0
	0	0	0	0	85.6	2.5	0	1.4		10_P50-5_P50	-150.466	-159.541	-141.391	0
	0	0	0	0	125.7	2.8	0	1.2		30_0-5_P50	-149.085	-160.562	-137.609	0
	0	0	3.8	0	149.2	2.2	0	2		10_P50-10_0	-1.62879	-8.49728	5.2397	0.996455
	0	0	0	0	59.8	2.2	0	1.8		30_0-10_0	-0.248101	-10.0728	9.57661	1
	0	0	7.3	0	67.1	2.8	0	2.3		30_0-10_P50	1.38069	-9.34998	12.1113	0.999936
	0	0	10.9	0	61	3.1	0	1.4
	0	0	9.1	0	55	2.4	0	1
	0	0	9.3	0	60.8	2.1	0	1
	0	0	0	0	91.4	1.9	0	1.5
	0	0	0	0	55.4	3.9	0	1.6
	0	0	6.5	0	79.1	3.7	0	1.9
	0	0	0	0	114.9	2.2	0	1.3
	0	0.4	5.9	0	98.8	3	0	4
	0	0.4	4.2	0	80.8	3.4	0	2
	0	0	0.7	0	84	2.1	0	1.3
	0	0	4.4	0	58.1	2	0	1.7
	0	0	0	0	96.1	3.8	0	1.7
	0	0	8.1	0	90.5	2.7	0	2.3
	0	0	8.4	0	51	2	0	2
	0	0	0	0	50.5	2.6	0	1.4
	0	0	0	0.6	95.4	4	0	0.7
	0	0	0	0	96.2	2.8	0	1.8
	0	0	0	0	61.6	2.8	0	1.7
	0	0.7	7.3	0.8	152.4	3.9	0	2.8
	0	0.5	0	0	155.9	2.7	0	2
	0	0	2.5	0.5	106.4	2.8	0	1.7
	0	0	4.8	0	104.2	2.5	0	2
	0	0	3.2	0	100.8	2	0	1.4
	0	0	2.9	0.4	61.2	1.5	0	1.6
	0	0	3.5	0	73	2.8	0	1.8
	0	0	11.7	0	96.3	2.8	0	1
	0	0	0	0.8	60	4	0	2.3
	0	0.5	8.8	0	133.4	2	0	1.6
	0	0.4	8.8	0	101.8	5.1	0	1.4
	0	0	0	0	61.4	3.7	0	1.8
	0	0	0	0.5	49.3	2.6	0	1.4
	0	0	0	0	136.1	2.3	0	2.3
	0	0	0	0.6	46.2	2.7	0	1.7
	0	0	0	0	56.2	2	0	0
	0	0	0	0	50.7	1.1	0	0
	0	1.2	4.1	0	46.5	1.8	0	0
	0	0	5.8	0	58.8	1.8	0	0
	0	0	3.5	0	49.3	1.7	0	0
	0	0	5.9	0	68.2	2.2	0	1.8
	0	0	7	0	63.9	2	0	2.3
	0	0	0	0	58.2	1.9	0	2.3
	0	0	8.8	0	116.3	2.6	0	0
	0	0	11.7	0	148.4	3	0	0
	0	0	0	0	63.3	2.4	0	1.7
	0	0	0	0	78	3.2	0	3.5
	0	0	0	0	75.5	1.6	0	1
	0	0	0	0	53.5	1.6	0	1.7
	0	0	6.2	0	122.2	2.3	0	1.4
	0	0	8.8	0	109.6	1.8	0	1.7
	0	0	3.5	0	123.2	5.1	0	2.3
	0	0	4.4	0	72.1	2.7	0	0
	0	0	17.5	0	77.4	2.7	0	2.3
	0	0	17.4	0	89.8	3	0	2.3
	0	0	11.7	0	78.2	2.6	0	2.3
	0	0	8.8	0	84	2.3	0	1.8
	0	0	0	0	88.1	1.9	0	2.3
	0	0	8.7	0	45.6	1.8	0	1.4
	0	0	8.8	0	86.2	4.2	0	2.3
	0.2	0	13.2	0	96.8	3	0	1.8
	0	0	0	0	122.3	3.4	0	2.8
	0	0	0	0	87.7	0	0	1.2
	0	0	17.5	0	122.1	1.9	0	1.4
	0	0	3.5	0	133.5	1.8	0	1.6
	0	0	0	0	75.7	1.9	0	1.7
	0	0	60.1	0	186.8	1.4	0
	0	0	52.2	0	104.1	2.1	0
	0	0	63.3	0	122	2.3	0
	0	0	51.7	0	165	0	0
	0	0	48.3	0	96.9	3.4	0
	0	0	63.5	0	108	0	0
	0	0	67.5	0	147.9	0	0
	0	0	48	0	1.2	2.3	0
	0	0	0.3	0	147.7	0	0
	0	0	60.1	0	234.2	3.9	0
	0	0	55.1	0	255.8	0	0
	0	0	67.6	0	255.2	0	0
	0	0	37.9	0	265.4	0	0
	0	0	49.8	0	198.6	3.4	0
	0	0	82.9	0	175.6	0	0.1
	0	0	53.8	0	432.6	0	0
	0	0	53.2	0	255.1	2.5	0
	0	0	41.1	0	216.3	0.8	0
	0	0	56.5	0	147.8	2.1	0.2
	0	0	50.5	0	234.3	1.7	0
	0	0	40.1	0	234	1.4	1.4
	0	0	47.7	0	237.3	0.9	0.6
	0	0	44.6	0	165.1	1.8	0
	0	0	54.6	0	474.4	1.5	1.5
	0	0	53.6	0	351.6	2.2	2.5
	0	0	49.3	0	233.9	1.7	0.4
	0	0	41.4	0	400.8	2.2	0.4
	0	0	37.9	0.3	175.4	1.3	0
	0	0	52.4	0	187.2	1.6	0
	0	0	58.9	0	233.8	1.1	0
	0	0	49.2	0	210.2	1.6	0
	0	0	44.6	0	213	1.5	0
	0	0	40.1	0	240.6	1.5	0
	0	0	70.6	0	175.6	3.1	0
	0	0	57	0	255.8	1.7	0
	0	0	51	0	280.8	2.1	0
	0	0	60	0	216.1	2.4	0
	0	0	64.3	0	206.1	2.2	0.3
	0	0	45.4	0	231.1	0.8	0
	0	0	88.2	0	237.5	1.7	0
	0	0	39.7	0	140.5	2.4	0
	0	0	36.3	0	272	2	0
	0	0	63	0	360.3	2	0
	0	0	57.1	0	507.2	0.7	0
	0	0	64.1	0	326.9	1.8	2.9
	0	0	45.1	0	323.3	1.5	3.4
	0	0	86.7	0	401.4	1.7	0
	0	0	68	0	401.3	0.8	0
	0	0	76.1	0	463.7	2.6	0
	0	0	40	0	388.2	3	0.5
	0	0	54	0	412.9	1.4	0
	0	0	60.6	0	311.2	0.8	0
	0	0	59.9	0	204	1.6	0
	0	0	60.9	0	157	1.5	4.2
	0	0	48.3	0	396.2	1.4	2.9
	0	0	65	0	270.1	1.3	0
	0	0	70	0	345.5	0.9	2.3
	0	0	43.7	0	522.1	2.9	0
	0	0	41.9	0	187.5	0.8	0
	0	0	54	0	122.2	0.9	3.1
	0	0	61.5	0	234.1	1	0
	0	0	63.4	0		1.7	0
	0	0	44.4	0		2.1	0
	0	0	37.6	0		2	0
	0	0	33.6	0		2.2	0
	0	0	55.9	0		2	0.8
	0	0	36.7	0		1.9	0
	0	0	59.5	0		2.9	0
	0	0	82	0		1.4	0
	0	0	74.5	0		0	0
	0	0	77.8	0		1.2	0
	0	0	47.6	0		0	0
	0	0	46.6	0		1.9	0
	0	0	44.2	0		1.4	0
	0	0	50.9	0		3.1	0
	0	0	63.6	0		0.8	0
	0	0	46.2	0		2.7	0
	0	0	39.8	0		1.2	1
	0	0	55.9	0		2.9	0
	0	0	39.7	0		2.7	0
	0	0	60.5	0		2.1	0
	0	0	74.2	0		2.1	0
	0	0	35	0		0	0
	0	0	56	0		2	0
	0	0	54.2	0		0.6	0
	0	0	58.3	0		1.3	0
	0	0	61.9	0		1.4	0
	0	0	58.9	0		1.3	0
	0	0	72.4	0		2.4	0
	0	0	54	0		0	0
	0	0	70	0		0	0
	0	0	14.8	0		0	0
	0	0	14.2	0		2.1	0
	0	0	14.4	0		3.2	0
	0	0	18.5	0		2.1	1.5
	0	0	16.1	0		0	1.9
	0	0	19.3	0		1.9	2.2
	0	0	14.7	0		1.9	0
	0	0	14.7	0		2.7	0
	0	0	2	0.7		1.1	0
	0	0	22.2	0		2	0
	0	1.9	22.2	0.7		1.7	2.5
	0	1.4	23.6	0.6		3.5	0
	0	1.2	20.3	0		2.1	3.1
	0	2	25.2	0		2.1	0
	0	1.2	20.3	0		2.4	0
	0	1.3	18.3	0		0	0
	0	1.2	6.9	0		1.9	0
	1.2	1.6	13.9	0		2.4	0
	0	1.6	20.5	0		2.4	0
	0	0.6	17.4	0.4		0	0
	0	1.2	17	0		0	0
	0	0.6	19.5	0		1.9	0
	0	0.8	11	0		1.9	0
	0	1.9	16.9	0		2.4	0
	0	0.6	14.7	0		2.4	0
	0	1.4	16	0.4		3.5	0
	0	1.6	18.3	0.3		1.5	0
	0	1.6	25.3	0		3.2	0
	0	2.7	15.3	0		3.8	0
	0	0.9	19	0		0	0
	0	0.4	22.1	0		0	0
	0	1.5	23.1	0		0	0
	0	2.1	13	0		1.2	0
	0	1.1	17.7	0		0	0
	0	0.6	16.7	0		1.6	0
	0	1.7	5.9	0		0	0
	0	0.8	1	0		0	0
	0	0.8	1.5	0		0	0
	0	1.8	19.5	0		0	0
	0	1	6.5	0		0	1.4
	0	1.4	35.9	0		0	0
	0	0.7	24.6	0		0	0
	0	1.1	13	0		0	0
	0	1.1	26	0		0	0
	0	1.2	21.6	0		0	0
	0	1.9	26	0.5		0	0
	0	1.8	3.3	0		0	0
	0	2	16.8	1.1		0
	0	1.1	18.2	0		0
	0	0	3.7	0		0
	0	0	21.6	0		0
	0	0	9.8	0		0
	0	0	7.8	0		0
	0	0	22.8	0		0.8
	0	1.7	23.3	0		1
	0	0	6.5	0		0
	0	0	28.6	0		1
	0	1.9	23.8	0		0
	0	0	5.8	0		0
	0	0	13	0		0
	0	0	23.4	0		0
	0	0	17.3	0		0
	0	0	17.3	0		0
	0	0	17.3	0		0
	0	0	14.6	0		0
	0	1.7	18.6	0		0
	0	3	26	0		0
	0	0	3.3	0		0
	0	0	3.9	0		0
	0	0	3.7	0		0
	0	0	17.7	0		0
	0	0	18.7	0		2
	0	0	24.5	0		0
	0	0	5.4	0		0
	0	0	25	0		0
	0	0	6.5	0		0
	0	0	5.2	0		0
	0	0	6.5	0		0
	0	0	4.3	0		0
	0	0	15	0		0
	0	0	19.5	0		1.6
	0	0	28	0		0
	0	0	21.8	0		1.7
	0	0	18.8	0		0
	0	0	15.6	0		1.4
	0	0	19.5	0		0
	0	0	15.6	0		0
	0	0	17	0		0
	0	0	13.9	0		0
	0	0.2	28.7	0		0
	0	0	29	0		0
	0	0	35.3	0		0
	0	0	22.5	0		0
	0	0	21.9	0		0
	0	0	19.8	0		2.2
	0	0	11.8	0		0
	0	0	10.2	0		0
	0	0	18.2	0		0
	0	0	16.4	0		0
	0	0	35.7	0		0
	0	0	31.2	0		0
	0	0	48.9	0		0
	0	0	14.5	0		0
	0	0	16.1	0		0
	0	0	38.5	0		0
	0	0	1.1	0		0
	0	0	20.4	0.2		0
	0	0	11.4	0.2		0
	0	0	15.9	0.3		0
	0	0	22.2	0		0
	0	0	63.6	0		0
	0	0	16.5	0.4		0
	0	0	18.1	0		0
	0	0	36.3	0.4		3.7
	0	0	39.6	0.4		0
	0	0	14.9	0		0
	0	0	19.4	0.4		0
	0	0	47.8	0.3		0
	0	0	31.6	0.3		0.9
	0	0	23.4	0.5		0.8
	0	0	7.3	0		0.7
	0	0	18.3	0		0.8
	0	0	18.1	0		1.2
	0	0	16	0		1
	0	0	25.6	0.4		0.6
	0	0	7.9	0		1.7
	0	0	17.2	0		1.2
	0	0	9.7	0		0.7
	0	0	15.9	0		1
	0	0	13.8	0		1.1
	0	0	19.6	0		0.6
	0	0	15.8	0		0.9
	0	0	21.9	0		1.3
	0	0	25.4	0		1.4
	0	0	15.4	0		1.2
	0	0	18.7	0		1.4
	0	0	26.9	0		1.8
	0	0	53.6	0		1.3
	0	0	34.8	0.5		0.8
	0	0	42.1	0.5		1
	0	0	46.7	0		2
	0	0	40.8	0		0
	0	0	22.8	0		0.6
	0	0	24.2	0.6		1.2
	0	0	27.5	0		0.9
	0	0	16.3	0		1.4
	0	0	21.8	0.7		1.3
	0	0	24.2	0		1.2
	0	0	36.9	0		0.7
	0		37	0		1
	0		38.7	0		1.5
	0		16.9	0		1.2
	0		21.8	0		1.3
	0		36.3	0		1.4
	0		18.1	0		1.2
	0		8	0		1.2
	0		17.3	0		1
	0		23.4	0		2.9
	0		23.2	0		1.6
	0		22.3	0		1.6
	0		26.1	0		1.5
	0		37.8	0		1
	0		9.7	0		2.2
	0		32.6	0		0
	0		25.8	0		2
	0		10.9	0		0
	0		13.1	0		0
	0		68.9	0		0
	0		8.7	0		0
	0		30.6	0		0
	0		25.4	0		0
	0		10.9	0		0
	0		18.2	0		0
	0		7.3	0		0
	0		14.5	0		1.1
	0		21.2	0		1.2
	0		25.4	0		1.8
	0		21.7	0		0
	0		10.7	0		0
	0		27.2	0		0
	0		74	0.6		0
	0		79.8	0.7		0
	0		53.1	0		0
	0		71.8	0		0
	0		70.8	0.4		0
	0		45.3	0.3		0
	0		60.6	0.4		0
	0		51.8	0.4		0
	0		72.3	0.7		0
	0		52.2	0.5		1.2
	0		64.3	0		1.5
	0		29.2	0		2.1
	0		42	0		0
	0		62.7	0.9		0
	0		24.7	1.7		0
	0		51.4	0.7		0
	0		60	0		0
	0		50	0.8		0
	0		48.4	0		0
	0		54.4	0.8		0.8
	0		61.2	0.6		0.8
	0		33.4	1		0.8
	0		50.1	0		0.8
	0		33.1	1		0.6
	0		46.3	1		0.9
	0		80.9	1.2		10.5
	0		73.3	0		9.1
	0		83.1	2.5		0.7
	0		81.4	0		2.7
	0		4.4	0		0.7
	0		58.5	2.1		4.7
	0		37.3	0		0.8
	0		35	0		0.6
	0		30.3	0		0.8
	0		50.3	0		0.8
	0		64	0		0.7
	0		71.3	0		0.7
	0		60.2	0		0.6
	0		38.2	1.8		1
	0		31.4	0		0.8
	0		67.4	0		0.6
	0		65.4	0		0.5
	0		114.1	0		5.2
	0		106.3	0		1
	0		35	3.1		0.8
	0		33.1	0		1
	0		34.7	0		1.2
	0		52.2	0		0.9
	0		45.3	0		0.9
	0		37	0		7.8
	0		49	0		1.6
	0		73.8	0		1.1
	0		52.8	0		1.7
	0		55.8	0		1.1
	0		44.9	0		0.6
	0		44.6	0		1.3
	0		34.4	0		1.8
	0		136.5	0		6
	0		81.9	0		1.4
	0		72.8	0		11.2
	0		100.9	0.3		10.9
	0		30.3	0		4.3
	0		26.6	0		1.6
	0		53.9	0		0.9
	0		49	0.2		1.7
	0		58.4	0		1.5
	0		86.7	0		0.9
	0		93.1	0		1.2
	0		120.3	0		0.9
	0		123.3	0		0.9
	0		128.3	0		9.3
	0		88.7	0		5.3
	0		51.4	0		1.3
	0		86.7	0		0
	0		53.2	0		1.1
	0		81.2	0		1.2
	0		51.3	0		0
	0		81.3	0		0
	0		70.1	0		1.3
	0		70.1	0		0
	0		101.6	0		3.4
	0		47.6	0		1.2
	0		19.8	0		1.5
	0		8.3	0		0
	0		15.9	0		0
	0		19.7	0		4.8
	0		16.2	0		0
	0		12.8	0		0
	0		7.6	0		0
	0		17.7	0		0
	0		8.9	0		0
	0		14.2	0		0
	0		24.4	0		3
	0		19.7	0		0
	0		8.6	0		0
	0		16	0		0
	0		26.7	0		12
	0		7.7	0		9
	0		41.8	0		0
	0		16.3	0		12
	0		77.3	0		0
	0		14	0		0
	0		54.4	0		9
	0		70	0		0
			55.7	0		1.2
			20.3	0		1.3
			26.3	0		4
			52.1	0		3.1
			16.8	0		4.3
			66.7	0		4.5
			88.7	0		4.8
			20.4	0		3.5
			92.1	0		4.1
			64.1	0		3.4
			80.4	0		4
			20.6	0		3.3
			23	0		4.3
			54.9	0		3.5
			20.1	0		0.9
			19.6	0		5
			14.2	0		3
			43	0		4.8
			15.1	0		2.7
			17.3	0		4.5
			17.2	0		5.2
			33.2	0		3.7
			14.8	0		2.4
			27.6	0		4.5
			43.4	0		4.3
			3.3	0		3
			37	0		4.3
			37.8	0		4
			86.4	0		5
			72.6	0		4.4
			80.3	0		2.9
			36.8	0		4
			53	0		2
			36.1	0		2.8
			66.1	0		4
			36.4	0		5.4
			42.1	0		2.2
			38.7	0		4
			46.1			2.7
			47.7			4
			19.2			5.1
			20.1			3
			34.5			6.9
			15.7			3
			0			4
			0			4.8
			0			4.8
			0			6
			0			6
			0			4.8
			0			4
			0			6
			0			3
			0			2.4
			0			4
			0			6
			0			4
			0			0
			0			6
			0			6
			0			6
			0			6
			0			4
			0
			0
			0
			0
			0
			0
			0
			0
			0
			0
			0
			0
			0
			0
			0
			0
			0
			0
			0
			0
			0
			0
			0
			0
			0
			0
			0
			0
			0
			0
			0
			0
			0
			0
			0
			0
			0
			0
			0
			0
			0
			0
			0
			0
			0
			0
			0
			0
			0
			0
			0
			0
			0
			32.4
			1.9
			24.3
			40.2
			24
			1.9
			0
			34.6
			0.4
			37.6
			0
			0
			0
			85
			45.3
			34.3
			45.8
			3.2
			31.9
			43.8
			53.6
			50.8
			0
			0
			0.6
			29.7
			33.6
			37.5
			24.2
			1.2
			32
			174.2
			176.9
			64.5
			0
			0
			63.7
			0
			0
			55.3
			62.9
			32.5
			46.7
			50.4
			5.6
			42
			0
			0
			59
			40
			18.7
			51.3
			40.6
			2.8
			30.8
			27.1
			4.3
			35.6
			29.4
			7
			30.5
			1.4
			51.4
			53.9
			110.9
			34
			73.7
			49.8
			77.1
			30.5
			52.2
			59.3
			31.3
			36.4
			135.4
			67.4
			137.7
			26.1
			63.5
			33
			44.9
			95.5
			1.9
			47.9
			67.5
			56.2
			47.2
			62.4
			41.3
			40.4
			139.5
			51.7
			57.9
			57.1
			61.6
			31.7
			45.5
			58.5
			70
			59.6
			52.3
			101.1
			25.9
			61.9
			84.9
			2.2
			70.2
			70.9
			106.1
			76.6
			168.5
			67.3
			114.6
			74.3

## Sheet: Figure 1g
Figure 1g
	S	1_0	1_P50	5_0	5_P50	10_0	10_P50	30_0	30_P50		comparison	diff	lwr	upr	p_adj
	0	0	1	1.4	98.4	4.2	93.6	32.1	100		1_0-S	3.30578	-33.6848	40.2963	0.999998
	0	1.3	98.7	5	81.1	1.1	100	100	100		1_P50-S	20.7863	-26.0034	67.5761	0.871403
	0	0	0	22.4	3.3	17.6	100	97.6	98.8		5_0-S	27.8035	-22.6061	78.2131	0.681484
	0	0	1.4	82.5		6.2	100	64.7	98		5_P50-S	60.9324	5.00796	116.857	0.0235668
	0	2	2.9			12.7					10_0-S	20.1798	-22.0951	62.4547	0.821151
	0	0				98.3					10_P50-S	98.3974	47.9878	148.807	3.571e-06
	0	1				1.3					30_0-S	73.6169	23.2073	124.027	0.000671572
	0	2									30_P50-S	99.1973	48.7877	149.607	3.00638e-06
	0	33.3									1_P50-1_0	17.4805	-27.1716	62.1326	0.93235
		0									5_0-1_0	24.4977	-23.9343	72.9297	0.771335
		0									5_P50-1_0	57.6266	3.47802	111.775	0.0293127
		0									10_0-1_0	16.874	-23.0221	56.7701	0.898907
											10_P50-1_0	95.0917	46.6597	143.524	3.154e-06
											30_0-1_0	70.3112	21.8792	118.743	0.000733659
											30_P50-1_0	95.8915	47.4595	144.324	2.63667e-06
											5_0-1_P50	7.01719	-49.2557	63.2901	0.999974
											5_P50-1_P50	40.1461	-21.1161	101.408	0.461626
											10_0-1_P50	-0.606541	-49.7256	48.5125	1
											10_P50-1_P50	77.6111	21.3382	133.884	0.00153112
											30_0-1_P50	52.8306	-3.44228	109.104	0.080777
											30_P50-1_P50	78.411	22.1381	134.684	0.00132724
											5_P50-5_0	33.1289	-30.9406	97.1984	0.750192
											10_0-5_0	-7.62373	-60.2025	44.955	0.999918
											10_P50-5_0	70.5939	11.2771	129.911	0.00954079
											30_0-5_0	45.8134	-13.5034	105.13	0.250654
											30_P50-5_0	71.3938	12.0769	130.711	0.00841656
											10_0-5_P50	-40.7526	-98.64	17.1347	0.365632
											10_P50-5_P50	37.465	-26.6045	101.535	0.611533
											30_0-5_P50	12.6845	-51.385	76.754	0.999176
											30_P50-5_P50	38.2649	-25.8046	102.334	0.584781
											10_P50-10_0	78.2177	25.6389	130.796	0.000507235
											30_0-10_0	53.4372	0.858396	106.016	0.043776
											30_P50-10_0	79.0175	26.4388	131.596	0.00043335
											30_0-10_P50	-24.7805	-84.0973	34.5364	0.905007
											30_P50-10_P50	0.799868	-58.517	60.1167	1
											30_P50-30_0	25.5804	-33.7365	84.8972	0.888654

## Sheet: Figure 1h
Figure 1h
	S	1_0	1_P50	5_0	5_P50	10_0	10_P50	30_0	30_P50		comparison	diff	lwr	upr	p_adj
	0	0	0	0	5.6	0	77.2	2	93.9		1_0-S	0.270998	-2.42993	2.97193	0.999997
	0	0	0	0	2.7	0	97.1	0	60.5		1_P50-S	1.38732	-2.07893	4.85358	0.94708
	0	0	0	0	5.1	0	69.2	1.6	90.9		5_0-S	2.83977	-1.15192	6.83146	0.400494
	0	0	0	0	84.5	0.2	70	0.5	57.1		5_P50-S	5.92048	1.65309	10.1879	0.000577681
	0.3	0	0	0	3.3	0.4	47.8	2.3	55.2		10_0-S	2.49825	-0.573116	5.56962	0.220374
	0	0	0	0	3.4	0.5	112	1.9	23.2		10_P50-S	70.0666	65.9611	74.1721	4.37242e-09
	0	0	0	0	2.4	0.3	117.8	0.6	27.4		30_0-S	12.7045	8.42868	16.9803	4.37252e-09
	0.4	0	0	0	6.7	0.4	113.3	0.6	24.8		30_P50-S	39.6827	35.8931	43.4723	4.37242e-09
	0	0	0	0	7.3	0	62.8	0.4	28.8		1_P50-1_0	1.11633	-2.24409	4.47675	0.982932
	0	0	0	0	6	0.3	64.6	0.4	31.4		5_0-1_0	2.56877	-1.33136	6.46891	0.512305
	0	0	0	0	3.7	0.5	89.1	0.3	72.2		5_P50-1_0	5.64949	1.4676	9.83137	0.00094339
	0	0	0	0	5.4	0	61.6	1.5	74.6		10_0-1_0	2.22725	-0.724152	5.17866	0.31699
	0	0	0	0	3.1	0.3	12.4	0.5	54		10_P50-1_0	69.7956	65.779	73.8121	4.37242e-09
	0	0	0	0	5.8	0.4	9.9	0.5	46.1		30_0-1_0	12.4335	8.24302	16.6239	4.37252e-09
	0	0	0	0	7.2	0.3	51.7	0.4	34.6		30_P50-1_0	39.4117	35.7187	43.1047	4.37242e-09
	0	0	0	0	4.2	0.5	32.1	1.1	96		5_0-1_P50	1.45245	-3.01197	5.91686	0.98507
	0	0	0	0	5.6	0.5	8.8	0.5	104.8		5_P50-1_P50	4.53316	-0.179385	9.24571	0.0703344
	1.1	0	0	0	4	0.4	83.9	2.6	26.9		10_0-1_P50	1.11093	-2.55387	4.77572	0.990599
	0	0	0	0	3.7	0	13.2	5.4	84.5		10_P50-1_P50	68.6792	64.1128	73.2457	4.37242e-09
	0	0	0	0	2.2	1.3	77.2	0	77.8		30_0-1_P50	11.3171	6.597	16.0373	4.37695e-09
	0	0	0	0	1.4	0	77.2	6	30		30_P50-1_P50	38.2954	34.0107	42.58	4.37242e-09
	0	0	0	0	3.7	0	53.1	0	63		5_P50-5_0	3.08071	-2.03072	8.19214	0.634237
	0	0	0	0	3	47.2	89.9	0	64		10_0-5_0	-0.341521	-4.50678	3.82373	0.999999
	0	0	0	0	10.4	0.7	1.7	0	49.8		10_P50-5_0	67.2268	62.2497	72.2038	4.37242e-09
	0	0	0	0	7.3	0	63.2	0	14		30_0-5_0	9.8647	4.74626	14.9831	9.15062e-08
	0	0	0	0	41.5	0	2.4	1.9	14		30_P50-5_0	36.8429	32.1231	41.5628	4.37242e-09
	0	0	0	0	4.7	2	45.7	0	14		10_0-5_P50	-3.42223	-7.85241	1.00794	0.285428
	0	0	0	0	4	0	10.3	0.8	56.2		10_P50-5_P50	64.1461	58.9453	69.3469	4.37242e-09
	0	0	0	0	7.8	0	39.5	110	12.2		30_0-5_P50	6.78399	1.44774	12.1202	0.00262474
	0	0	0	0	6.8	0	2.8	2.6	7.8		30_P50-5_P50	33.7622	28.807	38.7174	4.37242e-09
	0	0	0	0	7.1	0	39.9	2.4	19.6		10_P50-10_0	67.5683	63.2939	71.8427	4.37242e-09
	0	0	0	0	8.7	0	3.9	2.3	59.3		30_0-10_0	10.2062	5.76796	14.6445	4.41385e-09
	0	0	0	0	9	0	43	0.6	68.4		30_P50-10_0	37.1844	33.2124	41.1564	4.37242e-09
	0	0	0	0	9.8	0	101.1	1.6	53		30_0-10_P50	-57.3621	-62.5698	-52.1544	4.37242e-09
	0	0	0	32.7	9	0	9.2	0.6	53		30_P50-10_P50	-30.3839	-35.2004	-25.5674	4.37242e-09
	0	0	0	0	16.6	0	7.7	2.2	24		30_P50-30_0	26.9782	22.0158	31.9407	4.37242e-09
	0	0	0	0	3.5	0	84.4	1	22.4
	0	0	0	0	4.5	0	18.2	0.4	52.5
	0	0	0	0	15.6	0	15.3	0.7	8.8
	0	0	0	0	20.4	0	13.8	2.6	69.6
	0	0	0	0	18.8	0	9.7	2	53.6
	0	0	0	0	14	0	7.1	3	26.2
	0	0	0	0	2.3	0	0	2.8	25.3
	0	0	0	0	8.1	0	92.2	2.9	24.5
	0	0	0	0	14.1	0	9.2	0	6.2
	0	0	0	0	13.1	0	9.9	0	63.5
	0	0	0	0	15	0	102.4	0	87.1
	0	0	0	0	9.2	0	115.7	0	86.3
	0	0	0	0	17.3	0	0	1.6	24.9
	0	0	0	0	19.2	2	1.1	0	38.7
	0	0	0	0	5.6	0	80	0	35
	0	0	0	0	5.6	0	115	0	8.8
	0	0	0	0	22.5	0	105.3	1.4	9
	0	0	0	0	6.4	0	19.7	0	8.9
	0	0	0	0	7.5	0	14.3	2.4	18.4
	0	0	0	0	4.5	0	17.5	0	14.4
	0	0	0	0	15.6	0	10.6	5.1	11.7
	0	0	0	0	12.3	0	21.7	0	24.8
	0	0	0	0	5	0	71.7	2.7	17
	0	0	0	0	4.1	0	62.1	3.2	16.6
	0	0	0	0	9.4	0	2.7	0	9.7
	0.2	0	0	0	4	0	58.6	0	23.7
	0	0	0	0	3.4	0	74.3	0	16.5
	0	0	0	0	18	0	14.9	2.4	11.1
	0	0	0	0	13.3	0	1.6	3.4	22.9
	0	0	0	0	5.8	0	35.5	0	17.3
	0	0	0	0	9.3	0	22.3	2.4	31.7
	0	0	0	0	6.8	0	66.3	3.7	14.8
	0	0.7	0	0	5	0	66.7	1.3	15.2
	0	0	0	0	7.1	0	30.8	0	16.7
	0	0	0	0	6	0.4	41.8	2.9	15.5
	0	0	0	0	4.6	0	51.9	3.7	21.9
	0	0	0	0	7.5	0	5.5	3.2	18.2
	0	0	0	0.1	0	0.3	70.9	5.9	18.9
	0	0	0	33	0	0	50.2	0	14
	0	0	0	0	3.7	0	27	0	31
	0	0	0	0	2.2	0.3	67	0	18.4
	0	0	0	0	0	0	27.8	1.6	11.2
	0	0.5	0	0	5.7	73.6	86.7	5.2	7.9
	0	0	0	0	4.5	0.4	25.8	1.3	198.1
	0	0.7	0	0	5.2	0	41.1	1	17.8
	0	0	0	0	0	0	93.9	40.5	18.6
	0	0	0	0	6.4	0	18.4	0.5	14
	0	0	0	0	3.3	0.4	15.8	0.6	12.6
	0	0	0	0	5.6	0.3	79.8	67.4	34.3
	0	0	0	0	4.9	0	98	17.5	14
	0	0	0	0	4.8	0	86.2	21.4	10.7
	0	0	0	0	8.9	0	111.3	40.3	18.6
	0	0	0	0	2.8	0	19	16.6	24.4
	0	0	0	0	3.2	0	78.2	17	21
	0	0	7.1	0	6.7	0	6.7	7.9	12.4
	0	0	0	0	11.4	0	97.3	22.3	10.7
	0	0	0	0	7.8	0.4	102.7	33.8	38.6
	0	0	0	0	0	0	23.7	30.6	26
	0	0	0	0	5.6	0	39.9	33.9	12
	0	0	0	0	4	0	57.4	39.2	27.9
	0	0	0	0	11.1	0	103.6	38.4	15.6
	0	0	0	1.9	118.9	0	74.9	24.6	10.5
	0	0	5.3	0	4.1	0	28.5	31.6	12
	0	0	5.5	0	4	0	42.8	37.8	14.6
	0	0	5	0	7.8	0	33.8	42.4	7
	0	0	2.4	0	6.4	0	56.9	34.5	25
	0	0	4.1	0	5.2	0	48.5	38.5	16.3
	0	0	7.9	0	6.3	0	99.1	35.4	23.1
	0	0	4.4	0	2.8	0	16	54.9	9.3
	0	0	5.6	0	0	0	104.8	32.5	17.5
	0	0	5.8	0	3.7	0	13.1	22.1	4.7
	0	0	5.1	0	9.1	0	12.3	82.9	19.5
	0	0	6.6	0	6.5	0	91.9	28.1	31.9
	0	0	6.9	4.3	6.6	0	103.4	38.3	19.6
	0	0	6.1	0	0	0	95.6	34.4	14
	0	2.7	4.3	0	0	0	81.6	19.9	18.6
	0	0	5	0	0	0	7.8	29.1	9.3
	0	0	6.8	0.8	0	0	6.4	198.2	17.5
	0	0	4.2	3.6	6.4	0	37.8	46.9	18.4
	0	0	7.8	0.4	4.8	0.3	77.3	28.3	18
	0	0	4.5	3.9	10.9	0	47.9	58.4	20.6
	0	0	6.7	0.4	0	0	5.4	26.5	26.7
	0	0	3.9	0.4	10.4	0	5.1	17.7	22.7
	0	0	9.4	0.4	12.1	0	16.9	21.2	14
	0	0	3.1	1	8.6	0	10.7	31.2	16.8
	0	0	7.2	0.5	14.6	0	146.9	32.8	16.8
	0	0	8.1	0.4	11.2	0	178.9	4.5	14
	0	0	6.5	0.5	7.1	0	124.6	26	16.3
	0	0	10.9	0	0	0	115.3	5.5	13.9
	0	0	3.1	0	6.1	0	86.5	67.5	21
	0	0	5	3	10	0	94.3	4.9	20.2
	0	0	11.7	1	0	0	158.7	3.7	14
	0	0	7.8	0	4.1	0	119.5	22	24.1
	0	0	6.4	0.7	1.3	0	147.2	16	12.6
	0	0	8.6	0	9.2	0	123	5.5	22.9
	0	0	8.4	0.8	8.9	0	97.9	3.5	13.5
	0	0	4.4	3.6	5.9	1	120.8	14.8	11.3
	0	0	3.6	0	7	0.9	130.6	0.9	15.9
	0	0	9.1	0	7.3	0	76.6	4	30
	0	0	5.4	0	6.8	0	94.9	4.7	13.4
	0	0	3.6	4.5	5.8	0	77.4	13.8	19.4
	0	0	4.5	3.8	7.3	0	100.1	6.3	22.6
	0	0	4.6	1.3	0	0	77.1	5.1	27.5
	0	0	5.7	0	0	0	94.3	6.1	29.1
	0	0	5.2	1.1	0	0	95.3	3.7	20.3
	0	0	7.6	0	0	0	82.7	8.5	18.6
	0	0	7.1	0	0	0	136.8	4.7	14.6
	0	0	5.1	3	0	0	94.1	14.7	33.8
	0	0	6.6	0	0.5	0	81.3	7.9	74
	0	0	3.9	2.4	0	0	83.5	14.7	79.4
	0	0	4.9	1.8	0.3	0	53.2	4.7	21.5
	0	0	16.8	0	0	0	98.5	13.8	64.3
	0	0	13.7	0	0.4	0	85.9	9.8	80.2
	0	0	4.7	0	0	0	104.1	11	37.9
	0	0	3.4	0	0	0	89.6	5.5	37.4
	0	0	4	0	0	0	95	16.5	83.7
	0	0	6.6	0	0	0	111.3	15.1	83.7
	0	0	5.1	3.7	0	0	92.3	20.9	24
	0	0	4.4	3.6	28.7	0	127.7	5.5	65.1
	0	0	3.8	1.5	6.9	1.5	154.4	4.7	15.5
	0	0	5.2	0	0	0.7	169.3	3.7	65.7
	0	0	6.4	0	0	0	161.4	6.3	100.1
	0	0	4.7	0	0	0	123.2	17.4	9
	0	0	7.1	0.5	0	0	176.2	3.7	26.1
	0	0	3.4	3.4	0	0	145.2	7.3	22.8
	0	0	2.9	0	0	0	134.1	6.9	7.8
	0	0	4.7	0	0	0	173.4	4.4	90.5
	0	0	5.2	0	0	0	119.5	11	100.9
	0	0	0	0	0	0	69.9	8	68.9
	0	0	3.9	0	0	0	96.2	3	33.7
	0	0	3.9	0.6	0	0.5	87.4	3.3	65.3
	0	0	6.7	0	0	3	140.8	9.8	25.3
	0	0	5.9	3	0	0.5	158.5	2.7	18.1
	0	0	2.6	3	0	4.4	156.3	3.2	21.7
	0	0	10.1	0	0	0.5	129.1	1.8	114.7
	0	0	11.8	0	0	0.6	97.1	1.7	110.7
	0	0	7.8	0	0	0.3	246.7	2.8	38.7
	0	0	7.2	1.5	0	0.7	116.4	1.2	63.1
	0	0	0	0	0	0.3	113.9	2.7	136.1
	0	0	0	2.1	0	4	89.7	6.2	79.4
	0	0	0	0.4	0	0.3	175	4.1	190.1
	0	0	0	0	0	0.4	155.9	276.2	28.5
	0	0	0	5.2	0	3	210.7	1.9	27.7
	0	0	0	0.7	0	0.5	89.7	1.7	14.7
	0	0	0	21.8	0	0.5	76.8	2.4	49.4
	0	0	0	19.6	0	1.5	84.7	1.4	46
	0	0	0	5.2	0	0.3	76.3	2.6	9.5
	0	0	0	7.9	0	0.3	28.7	4.3	77.1
	0	0	0	3.7	0	0.4	84.5	2.6	66.5
	0	0	0	8.7	0	0.6	31.6	4.3	67.7
	0	0	0	17.7	0	0.4	30.8	1.9	10.3
	0	0	0	8	0	0.6	36.9	1.9	88.8
	0	0	0	5.6	0	0.6	35.2	0	18.1
	0	0	0	15	0	3	35.7	0	9.5
	0	0	0	27.8	0	0	25.9	9.8	9.5
	0	0	0	19.8	0	3	29.3	3.3	19.6
	0	0	0	10.5	0	3.2	48.4	2.6	23.7
	0	0	0	10	0	0	80.5	1.6	21.2
	0	0	0	9.5	0	6	30.1	1.9	26.9
	0	0	0	19.2	0	0	50.2	2.6	73.6
	0	0	0	12.1	0	0.5	85.8	2.2	105.6
	0	0	0	14.3	0	0.8	25.5	4.3	100.7
	0	0	0	12.3	0	0.9	25.1		91.3
	0	0	0	2		6.5	115.2		7.6
	0	0	0	2.8		1.2	89.4		48.6
	0	0	0	2.8		0.9	45.3		60.8
	0	0	0	2.5		0	81.2		79.7
	0	0	0	10		4	70.7		23.8
	0	0	0	3.5		0.6	60.7		30.4
	0	0.9	0	14		1.2	36.4		82.4
	0	0	0	22		0	80.3		4.7
	0	0	0	0.8		0	49.6		75.8
	0	0	0	1.4		4	36.7		82.4
	0	0	0	18.4		3	115.5		52.3
	0	0	0	10.3		1.7	102.2		34.8
	0	0	0	1.6		0	115.4		7.6
	0	0	0	3.1		0	30.8		6.3
	0	0	0	13.7		0	43		8.1
	0	0	0	3.1		0	115.8		0
	0	0	0	1.4		0	30		23.7
	0	0	0	9.7		0	37		57
	0	0	0	10.5		6	126.9		19
	0	0	0	4.5		0	42		51.3
	0	0	0	14.4		0	104.6		97.8
	0	0	0	7.5		0			134.4
	0	0	0	3.5		0			17.6
	0	0	0	14.8		0			14
	0	0	0	48		0			87.2
	0	0	0	4.2		0			17.2
	0	0	0	13.1		0			67.8
	0	0	0	21.6		0			77.6
	0	0	0	3.3		0			38.5
	0	0	0	0		0			27
	0	0	0	0		0			26.4
	0	0	0	6		0			9
	0	0	0	0		0			10.8
	0	0	0	0		0			14.6
	0	0.5	0	6		0			19.5
	0	0	0	4		0			15
	0	0	0	0		0			51.9
	0	0	0	0		0			12.6
	0	0	0			0			14.4
	0	0	0			0			22.5
	0	0	0			0			9.3
	0	0	0			4.5			1.4
	0	0	0			0.8			36.8
	0	0	0			0.3			20.6
	0	0	0			0.4			19.5
	0	0	0			0.6			26.4
	0	0	0			0.4			28.4
	0	0	0			0.4			33.2
	0	0	0			0.7			22.5
	0	0	0			1			105.6
	0	0	0			0.5			28.6
	0	0	0			0.5			36.4
	0	0	0			0.4			74.2
	0	0	0			0.4			133.3
	0	0	0			0.5			106.9
	0	0	0			0			132.9
	0	0	0			0.6			119.1
	0	0	0			0.7			30
	0	0	0			0			30
	0	0	0			2.4			8.6
	0	0	0			0			6.7
	0	0	0			0			33.8
	0	0	0			6.3			117.4
	0	0	0			0			34.6
	0	0	0			0			27.7
	0	0	0			1			85.8
	0	0	0			0.4			132.8
	0	0	0			0			70.1
	0	0	0			0.4			35
	0	0	0			0.8			159.9
	0	0	0			0			82.6
	0	0	0			0			75.1
	0	0	0			0			90.3
	0	0	0			0			67.6
	0	0	0			0
	0	0	0			0
	0	0	0			1.2
	0	0	0			1.4
	0	0	0			0
	0	0	0			0.9
	0	0	0			1.1
	0	0	0			3.4
	0	0	0			0
	0	0.9	0			0
	0	0	0			0
	0	0	0			0
	0	0	0			0
	0	0	0			0
	0	0	0			0
	0	0	0			0
	0	0	0			0
	0	0	0			0
	0	0	0			0
	0	0	0			0
	0	1.8	0			0
	0	0	0			0
	0	0	0			0
	0	0	0			0
	0	0	0			0
	0	0	0			0
	0	0	0			0
	0	0	0			0
	0	0	0			0
	0	0	0			0
	0	0	0			0
	0	0	0			0
	0	0	0			0
	0	0	0			0
	0	0	0			0
	0	0	0			4.3
	0	0	2.5			0
	0	0	0			0
	0	0	0			0
	0	0	0			0
	0	0	0			0
	0	0	0			1.6
	0	0	0			0
	0	0	0			1.2
	0	0	0			0
	0	0	0			0.5
	0	0	0			0.6
	0	0	0			0
	0	0	0			0.8
	0	0	0			1
	0	0	0			0.8
	0	0	0			0.8
	0	0	0			1.1
	0	0	0			0.9
	0	0	0			1.4
	0	37.6	0			0.8
	0	0	0			0.6
	0	0	0			1
	0	0	0			0.5
	0	0	0			0.9
	0	0	0			0.9
	0	0	0			1.1
	0	0	0			1
	0	0	0			1
	0	0	0			1
	0	0	0			0.4
	0	0	0			0.7
	0	0	0			2
	0	0	0			0.9
	0	0	0			1.1
	0	0	0			1
	0	0	28.2			0.9
	0	0	0			0.4
	0	0	0			0.7
	0	0	0			0.8
	0	0	0			0.6
	0	0	0			0.8
	0	0	0			0.6
	0	0	0			0.7
	0	0	0			1.3
	0	0				0.8
	0	0				1.1
	0	0				0
	0	0				1
	0	0				2.2
	0	0				0
	0	0				0.7
	0	0				2
	0	0				0
	0	0				0
	0	0				0
	0	0				0
	0	0				0
	0	0				0.8
	0	0				0
	0	0				1.7
	0	0				0
	0	0				2
	0	0				2.5
	0	0				1
	0	0				1.3
	0	0				3.4
	0	0				2
	0	0				1
	0	0				2
	0	0				3.3
	0	0				0
	0	0				0
	0	0				0
	0	0				0
	0	0				1.7
	0	0				6.6
	0	0				10.8
	0	0				11.4
	0	0				10.7
	0	0				9.7
	0	0				21.4
	0	0				7.5
	0	0				6.9
	0	0				12.3
	0	0				25.1
	0	0				19.4
	0	0				14.4
	0	0				7.4
	0	0				7
	0	0				9
	0	0				0.5
	0	0				6.6
	0	0				6.3
	0	0				2.7
	0	0				5.1
	0	0				8.7
	0	0				12.6
	0	0				13.3
	1.2	0				17.4
	0	0				10.4
	0	0				11.6
	0	0				10.6
	0	0				79.8
	0	0				11.2
	0	0				27.3
	0	0				29
	0	0				18
	0	0				9.6
	0	0				9.8
	0	0				12
	0	0				12.6
	0	0				6
	0	0				12
	0	0				40
	0	0				20
	0	0				13.3
	0	0				103.9
	0	0				32
	0	0				32
	0	0				21.3
	0	0				39.9
	0	0				32
	0	0				12.9
	0	0				8
	0	0				12
	0	0				16
	0	0				28
	0	0				10.6
	0	0				10.7
	0	0				10.7
	0	0				12.8
	0	0				10
	0	0				13.3
	0	0				0
	0	0				0
	0	0				0
	0	0				0
	0	0				0
	0	0				0
	0	0				0
	0	0				0
	0	0				0
	0	0				0
	0	0				0
	0	0				0
	0	0				0.4
	0	0				0
	0	0				0
	0	0				0
	0	0				0
	0	0				0
	0	0				0
	0	0				0
	0	0				0.3
	0	0				0
	0	0				0
	0	0				0
	0	0				0
	0	0				0
	0	0				0
	0	0				0
	0	0				0
	0	0				0
	0	0				0
	0	0				0
	0	0				0
	0	0				0
	0	0				0
	0	0				0
	0	0				0
	0	0				0
	0	0				0
	0	0				0
	0.2	0				0
	0	0				0
	0	0				0
	0	0				0
	0	0				0
	0	0				0
	0	0				0
	0	0				0
	0	0				0
	0	0				0
	0	0				0
	0	0				0
	0	0				0
	0	0				0
	0	0				0
	0	0				2.5
	0	3.8				0
	0	0				0
	0	0				0
	0	0				0
	0	0				0
	0	0				0
	0	0				0
	0	0				0
	0	0				0
	0	0				0
	0	0				0
	0	0				0
	0	0				0
	0	0				0
	0	0				0
	0	0				0
	0	0				0
	0	0				0
	0	0				0
	0	0				0
	0	0				0
	0	0				0
	0	0				0
	0	0
	0	0
	0	0
	0	0
	0	0
	0	0
	0	0
	0	0
	0	0
	0	0
	0	0
	0	0
	0	0
	0	0
	0	0
	0	0
	0	0
	0	0
	0	0
	0	0
	0	0
	0	0
	0	0
	0	0
	0	0
	0	0
	0	0
	0	0
	0	0
	0	0
	0	0
	0	0
	0	0
	0	0
	0	0
	0	0
	0	0
	0	0
	0	0
	0	0
	0	0
	0	0
	0	0
	0	2
	0	0
	0	0
	0	0
	0	0
	0	26.1
	0	0
	0	0
	0	0
	0	0
	0	0
	0	0
	0	0
	0	0
	0	0
	0	0
	0	0
	0	0
	0	0
	0	0
	0	0
	0	0
	0	0
	0	0
	0	0
	0	0
	0	0
	0	0
	0	0
	0	0
	0	0
	0	0
	0	0
	0	0
	0	0
	0	2.1
	0	0
	0	0
	0	0
	0	0
	0	0
	0	0
	0	0
	0	0
	0	0
	0	0
	0	0
	0	0
	0	0
	0	0
	0	0
	0	0
	0	0
	0	0
	0	0
	0	0
	0	0
	0	0
	0	0
	0	0
	0	0
	0	1.8
	0	1.2
	0	1.6
	0	6.4
	0	5.4
	0	1.4
	0	0.4
	0	1.2
	0	1.3
	0	2
	0	2.1
	0	0.8
	0	2.4
	0	0.9
	0	1.7
	0	0.5
	0	1.9
	0	2.8
	0	1.9
	0	0.8
	0	0.3
	0	0.6
	0	3.2
	0	0.8
	0	0.5
	0	3.2
	0	0.5
	0	4.9
	0	0.7
	0	1.9
	0	1.8
	0	0.7
	0	1.7
	0	0.7
	0	1.5
	0	3.7
	0	1.3
	0	1.7
	0	0
	0	1.9
	0	1.1
	0	2
	0	3.7
	0	2.5
	0	1
	0	0
	0	0
	0	2.2
	0	3.3
	0	0
	0	2.4
	0	4.7
	0	1.5
	0	1.2
	0	2.2
	0	0
	0	0
	0	2.6
	0	2
	0	3.3
	0	0
	0	0
	0	0
	0	0.9
	0	2.9
	0	2.8
	0	0.8
	0	0
	0	2
	0	1.5
	0	1.6
	0	0
	0	0
	0	2.7
	0	1.4
	0	1.2
	0	2.9
	0	3.3
	0	5
	0	1.4
		0
		1
		2
		0
		1.7
		1.4
		2.6
		0.3
		0.3
		0.3
		0.3
		0.4
		0.3
		0.3
		0.3
		0.3
		0
		0.3
		0.3
		0.4
		0.4
		0.4
		0
		0.4
		0
		0
		0.8
		0
		0.6
		0.7
		0
		0
		0
		0
		0
		0
		0
		0
		0
		0
		0.4
		0
		0
		0
		0
		0
		0
		0
		0
		0
		0
		0
		0
		0
		0
		0
		0
		0
		0
		0
		0
		0
		0
		0
		0
		0
		0
		0
		0
		0
		0
		0
		0
		1.3
		0
		0
		0
		0
		0
		0
		0
		0
		0
		0
		0
		0
		0
		0
		0
		0
		0
		0
		0
		0
		0
		0
		0
		0
		0
		0
		0
		0
		0
		0
		0
		0
		0
		0
		0
		0
		0
		0
		0
		0
		0
		0
		0
		0
		0
		0
		0
		1
		1.2
		0
		1
		0
		0
		0
		0
		0
		0
		0
		0
		0
		0
		0
		0
		0
		0
		0
		0
		0
		0
		0
		0
		0
		0
		0
		0
		0
		0
		0
		0
		0
		0

## Sheet: Figure 2d
Figure 2d
	EGFP
	tdTomato
	ROSA26

## Sheet: Figure 2e
Figure 2e
	EGFP								EGFP
	tdTomato								tdTomato
	beta actin								beta actin

## Sheet: Figure 3b
Figure 3b
	S	5_0	5_P50	10_0	10_P50	30_0		comparison	diff	lwr	upr	p_adj
	0.6	0.9	0	1.4	81.4	85.6		5_0-S	-0.571721	-72.9779	71.8344	1
	1.1	0	97.1	0	94.9	28.4		5_P50-S	47.6994	-33.2532	128.652	0.382265
	0.9	0		1.1	98.5			10_0-S	-0.0631481	-72.4693	72.343	1
								10_P50-S	90.7317	18.3255	163.138	0.0132784
								30_0-S	56.11	-24.8426	137.063	0.239892
								5_P50-5_0	48.2711	-32.6814	129.224	0.37105
								10_0-5_0	0.508573	-71.8976	72.9147	1
								10_P50-5_0	91.3034	18.8972	163.71	0.0127503
								30_0-5_0	56.6817	-24.2709	137.634	0.231979
								10_0-5_P50	-47.7626	-128.715	33.19	0.381016
								10_P50-5_P50	43.0323	-37.9203	123.985	0.48128
								30_0-5_P50	8.41055	-80.2685	97.0896	0.999307
								10_P50-10_0	90.7948	18.3886	163.201	0.013219
								30_0-10_0	56.1731	-24.7795	137.126	0.239008
								30_0-10_P50	-34.6217	-115.574	46.3308	0.680132

## Sheet: Figure 3c
Figure 3c
	S	5_0	5_P50	10_0	10_P50	30_0		comparison	diff	lwr	upr	p_adj
	0.3	1.8	0	0.2	7	4.3		5_0-S	0.0173166	-1.733	1.76764	1
	0	0	0.2	0	6.5	4		5_P50-S	4.67347	2.54817	6.79877	6.02196e-09
	0.5	0	0	0	7.8	12.4		10_0-S	0.105554	-1.68189	1.89299	0.999981
	0	0	0	0.5	9.5	4.2		10_P50-S	14.3693	12.5284	16.2103	0
	0	1.5	0	0.3	15.1	4.2		30_0-S	5.47923	3.03453	7.92394	2.64169e-09
	0	0.3	0	0.3	25.7	2.4		5_P50-5_0	4.65615	2.62773	6.68457	7.91832e-10
	0.3	0	0	0.2	6.2	2.5		10_0-5_0	0.0882369	-1.58285	1.75932	0.999989
	0	0	0	0.3	8.4	2.4		10_P50-5_0	14.352	12.6238	16.0803	0
	0.7	0.5	0	0	24.9	4		30_0-5_0	5.46192	3.10095	7.82288	4.85441e-10
	0.2	1.5	0	0	6.3	4.1		10_0-5_P50	-4.56791	-6.62845	-2.50738	4.28038e-09
	0.2	0.7	0	0.3	10.6	3.7		10_P50-5_P50	9.69588	7.58872	11.803	0
	0.3	1.4	0	0.5	8.9	3.8		30_0-5_P50	0.805769	-1.84516	3.4567	0.954323
	0.3	1.8	0	0.2	8.1	4.9		10_P50-10_0	14.2638	12.498	16.0296	0
	0.5	0	0.2	0.2	1.3	69.7		30_0-10_0	5.37368	2.98507	7.76229	2.22258e-09
	0	0.3	0	0.4	5.4	4		30_0-10_P50	-8.89011	-11.3191	-6.46116	0
	0.2	0	0	0	6.3	3.6
	0	0.3	0	0.3	8.2	2.1
	0.4	0	0	0.2	9.6	1.3
	0.3	0	0	0.7	1.7	2.1
	0	0.3	0	0	14.1	2.2
	0	1.4	0.6	0.4	3.6	38
	0	0	0	0.2	10.3	6.8
	0	0	0	0.3	3.9	4.2
	0	0	0	0	8	3.7
	0	0	0	0.3	11.8	2.2
	0	0	0	0.3	6.6	4.4
	0	0	0	0	7.5	3
	0	0	0.7	0.3	1.1	7.9
	0	0.4	0.4	0	7.6	3.6
	0	0.6	0	0.3	1.2	1.9
	0.4	1.3	0	0.4	1.8	2.5
	0	0	0	0.2	1	56.5
	0	0	0	0.2	11.6	2.8
	0	0	0.4	0.3	9.9	2.6
	0	0	0	0.4	7	5.6
	0	0	0.3	0	8.9	6.6
	0	0.6	0	0.3	8	137.6
	0	0	0	0.4	1.3	3.4
	0	0	0	0	5.6	4.8
	0	0	0	0.4	4.4	4.1
	0	0	0	0.7	3.6	4.2
	0	0	0	0	6	3.9
	0	0	0	0.5	1.8	20.7
	0	0	0	0	6.2	3.4
	0	0	0	0	7.3	4.2
	0	0	0.7	1.7	1.7	5.6
	0	0	0	0.6	4.9	5.6
	0	0	0	0.5	8	3.7
	0	0.7	0	0.4	1.9	2.2
	0	0	0	0.4	8.1	1.6
	0	0	0	0.5	1.9	1.9
	0	0	0	0	6	3.4
	0	0	0	0	1.9	3.9
	0.3	0	0	0	2.8	2
	0	0	0	0.6	6.5	3.9
	0	0	0	0	1.2	2.5
	0	0	0	0	5.5	3.7
	0	1.4	0	0	1.7	6.1
	0	0	0	0	4.2	4
	0	0.8	0	0	4.7	3.1
	0	0.8	0	0	5.8	14
	0	0	0.5	0	5	13.4
	0	2	0	0	4.1	20.2
	0.5	0.9	0	0.6	3.2	3.1
	0	1.4	0	0.7	8.8	2.8
	0	0	0	0	6.7	4
	0	1.4	0	0	1.9	3.5
	0	1.7	0	0	2.1	4.7
	0	0.6	0	0	1.8	2.6
	0.5	0.6	0	0	5.5	3.1
	0	0.5	0	35.7	9.9	2.8
	1.1	0	0	0	2.3	6.2
	0	0.7	0	0	5.5	6.5
	0	0	0	0	4	2
	0	0	0	0	6.3	3.5
	0	1	0	0	7.7	2.2
	0	0	0	0	1.6	3.1
	0	0	0	0	1.3	2.6
	1.2	0	0	1.4	10.8	1.9
	0	0.8	0	0	6.1	2.5
	0	0	0	1.2	9	3.5
	0	0	0	1.3	11.3	2.8
	0	1.8	0	1.5	18.9	4
	0	0	0	2.4	10.1	3.5
	0	1.7	0	0	0.8	4.7
	0	1.5	0	0	6.4	0
	0	0	0	0	9.9	0
	0	1.3	0	0	11	0
	0	0	0	0	19.8	0
	0	0	0	0	2.6	0
	0	0	0	0	0.8	4
	0	1.9	0	0	3.1	7
	0	1.9	0	0	1.3	5.6
	0	0.7	0	0	4.3	7
	0	0	0	0	2.6	0
	0	0	0	0	3.1	0
	0	0	0	0	1.8	76.5
	0	0	0	0	8	4.7
	0	0	0	0	7.3	70.1
	0	0	0	0	7	7
	0	0	0	0	8.6	3.7
	0	0	0	0	6.6	2.8
	0	0	0	0	13	4.9
	0	0	0	0	17.2	3.1
	0	0	0	0	1.8	2
	0	0	0	0	2.9	3.5
	0	0	0	0	14.2	2.7
	0	0	0	0	11	1.8
	0	0	0	0	6.6	1.9
	0	0	0	0	4	2.7
	0	1.4	0	0	3.1	0
	0	0	0	0	11	0.8
	0	0	0	0	5.5	0.8
	0	0	0	0	5.5	0.8
	0	0	0	0	14.6	0.8
	0	0	0	0	15.7	0.7
	0	0	0	0	4.4	0.7
	0	0	0	0	11	0.9
	0	0	0	0	7.3	0.7
	0	0	0	0	7.4	2.3
	0	1.3	0	0	0	0.3
	0	0	0	0	21.9	1.9
	0	0	0	0	4.9	1.9
	0	0	0	0	6	1.8
	0	0	0	0	6.3	2.3
	0	0	0	0	3.7	1.4
	0	0	0	0	4.4	0.9
	0	0	0	0	5.5	1.6
	0	0	0	0	7.4	1
	0	0	0	0	9.2	2.4
	0	0	0	0	7	0.8
	0	0	0	0	4.9	0.7
	0	0	0	0	7.3	2.2
	0	0	0	0	11	2
	0	0	0	0	0	0.8
	0	0	0	0	3.1	19.9
	0	0	0	0	6.8	0.6
	0	1	0	0	11	2.7
	0	0	0	0	14.6	2.5
	0	0	0	0	7.3	2.8
	0	0	0	0.9	0	0.9
	0	1.7	0	1.8	0	6.3
	0	0	16	0	0	2.5
	0	0	4.1	0	0	1.5
	0	0	11.9	0	11	7
	0	0	15.1	1.5	8.8	1.6
	0	0	13.4	0	11	0
	0	0	13.3	0.3	8.2	1.2
	2.8	0	7.5	0.3	0	1.6
	0	0	3.5	0.1	12	2.3
	0	0	5	0.2	11	1.2
	0	0	8.8	0.2	12.3	8.7
	0	0	3.3	0.3	7.3	0
	0	0	12.2	0.3	9.2	0.6
	0	0	13	0	8.8	0.9
	0	0	13.4	0.2	4.4	0
	0	0	2.8	0.3	7.3	0
	0	0	11.7	0.2	3.7	1
	0	0	17.8	0	0	1.3
	0	0	6.9	0	1.6	0.8
	0	0	15.7	0	15.7	1.6
	0	0	3.9	0	5.5	21
	0	0	5.3	0	3.7	0
	0	0	11.4	0.2	8.3	1.3
	0	0	4.3	0	3.7	0.5
	0	0	7.2	0	2	1.9
	0	0	3.3	0	2	14.2
	0	0	11.3	0.2	8.5	0.7
	0	0	5	0.3	2.2	1.2
	0	0	5.7	0.3	2.2	1.1
	0.2	0	13.4	0	11	0
	0.9	0	10.4	0	3.7	3
	0	0	5	0	1.7	0
	0	0	8	0	17.6	0
	0	0	12.4	0	10.2	0
	0	0	4.4	0.3	2.2	0
	0	0	6.7	0	4.4	2.6
	0	0	14.2	0	7.3	2.6
	0	0	11.2	0	20.6	0
	0	0	188.1	0	15.4	0
	0	0	6.3	0	11	3
	0.4	0	11.2	0	2.5	2.6
	0	0	7.9	0	14.6	0
	0	0	4.3	0	3.2	6.3
	0	0	11.8	0	3	0
	0	0	5.4	0.3	7.8
	0	0	14.3	0	2.8
	0	0	9.3	0.4	3.4
	0	0	4.4	0	2.3
	0	0	8.9	0	1.8
	0	0	9	0	14.3
	0	0	11.1	0	2
	0	0	6.8	0	8
	0	0	6.1	0	3.6
	0	0	5.2	0	2.6
	0	0	5.1	0	6.2
	0	0	6.8	0	6.1
	0	0	7.6	0	2.6
	0	0	2.8	0	3.3
	0	0	2.9	0	2.5
	0	0	6.6	0	2.5
	1.9	0	17.9	0	38.1
	0	1.4	11.9	0	2
	0	0	7.2	0	4.1
	0	0.7	4.9	0	6.2
	0	0	8.5	0.5	6.8
	0	1.1	7.3	0	9
	0	0	6.4	0.5	3.1
	0	0.7	8.5	0.3	6.1
	0	0.8	17	1.6	7.9
	0	2.1	17	0.3	5.3
	0	0	10.2	0	3.7
	0	0	19.8	0	4.2
	0	0	8.5	0	3.3
	0	0	9.3	0	2.4
	0	0	7.3	0	2.2
	0	0	11.3	0	2.8
	0	0	7.3	0	4.3
	0	0	4.3	0	2.4
	0	0	9	0	0.5
	0	0	9.4	0	25.1
	0	0	4.2	0	20.1
	0	0.3	3.7	0	3.6
	0	0	5.7	0	3.2
	0	0	7.1	0	2.1
	3.1	0	4.8	0	45.9
	0	0.4	5.4	0	3.4
	1.5	0	8.5	0	2.8
	0	0	5.7	0.8	1.9
	0	0.3	6.2	0	3.3
	0	0	8.5	0	2.2
	0	0	12.4	0	3.2
	0	0	10.9	0	5.8
	0	0	7.7	0	6.2
	0	0.3	4.9	0	2.7
	0	0.4	4.3	0	6.8
	0	0	11.4	0	3.6
	0	0.4	10.2	0	4.5
	0	0	6.4	0	3.3
	0	0	10.7	0	3.2
	0	0	0.6	0	2.4
	0	0	11.3	0	8.2
	0	0	5.7	0	3.3
	0	0	10.6	0	35.9
	0	0	11.3	0	32
	0	0	8.5	0	22.7
	0	0	4.2	0	15.2
	1.4	0	11.3	0	37.8
	1.9	0	5.7	0	4.8
	0	0	8.5	0	2.4
	0	0	0	0	3
	0	0.4	0	0	2.9
	0	0.3	4.9	0	3.7
	0.5	0	8.5	0	3
	0	0	0	0	9
	0	0	8.5	0	6.6
	0	0	17	0	25.8
	0	0	4.3	0	6.1
	0	0.4	7.3	0	23.4
	0	0	7	0	17
	0	0	5	0	6.1
	0	0	7.5	0	2.9
	2.2	0	5.7	0	27
	0	0	12.8	0.2	8.7
	0	0	12.5	0.5	3
	0	0	7.1	0	43.9
	0	0.3	5	0	8.2
	0	0	6.1	0	14.4
	0	0	8	0	5.1
	0	0	3.8	0	28.9
	0	0	34.1	0	6
	0	0	6.4	1.1	12
	0	0	6.4	0	6.8
	0	0	7.3	0	6.8
	0	0.4	8.5	0	4.9
	0	0	2.8	0	3.5
	0	0	6.2	0	5.3
	0	0	6.5	0	3.8
	0	0	8.5	0	2.9
	0	0	5	0	2.8
	0	0	7.8	0	3.4
	0	0	7.9	0	8.4
	0	0		0	5.8
	0	0		0	5.4
	0	0		0	5.8
	0	0		0	6.8
	0	0		0	29.6
	0	0		0	6.2
	0	0		0	39.6
	0	0		0	74.1
	0	0		0	5.4
	0	0		0	8.3
	0	0		0	20.2
	0	0		0	20.2
	0	0		0	72.9
	0	0		0	47.3
	0	0		0	40.4
	0	0		0	21.7
	0	0		0	36
	0	0		0	18
	0	0		0	45
	0	0		0	9
	0	0.4		0	6.7
	0	0		0	3.9
	0	0		0	57.9
	0	0		0	30.3
	0	0		0	40.5
	0	0		0	9
	0	0		0	5.4
	0	0		0	0
	0	0		0	20.3
	0	0		0	10.8
	0	0		0	53.9
	0	0		0	16.2
	0	0		0	13.5
	0	0		0	16.2
	0	0		0	5.4
	0	0		0	5.4
	0	0		0	75.5
	0	0		0.5	4.5
	0	0		0	27
	0	0		0	27
	0	0		0	36
	0	0		0	27
	0	0		0	40.6
	0	0		0	107.7
	0	0		0	18.9
	0	0		0	4.9
	0	0		0	4.8
	0	0		0	5.8
	0	0		0	4.5
	0	0		0	1.3
	0	0		0	2.5
	0	0		0	5.4
	0	0		0	6.8
	0	0		0	18
	0.2	0		0	45
	0.2	0		0	1.8
	0.2	0		0	17.3
	0.2	0		0	13.1
	0.2	0		0	50.2
	0.3	0		0.3	12.3
	0	0		0.3	33.6
	0.2	0		0	42
	0.3	0		0	45.5
	0.3	0		0	40.6
	0	0		0	14.9
	0.3	0		0	19.5
	0.3	0		0	22.4
	0.2	0		0.2	13.9
	0.4	0		0	12.7
	0	0		0.1	14.6
	0.3	0		0.1	19.9
	0.6	0		0.1	29
	0.2	0		0.3	19.1
	0.4	0		0	10.3
	0	0		0.1	44.4
	0	0		0.2	20.9
	0	0		0.1	14.2
	0	0		0.1	16
	0.4	0		0.2	10.3
	0	0		0	1
	0	0		0.2	8.3
	0	0		0.2	12.5
	0	0		0.1	18
	0.7	0		0.2	14
	0	0		0.6	9
	0	0		0.2	5.1
	0	0		0.2	8.8
	0	0		0	0.5
	0	0		0	14.3
	0.6	0		0	6.7
	0	0		0	14.3
	0	0		0	18.4
	0	0		0	35
	0	0		0	8.5
	0.3	0		0	7.3
	0	0		0	11.2
	0	0		0	13.2
	0	0		0.2	14.4
	0	0.2		0.2	9.2
	0	0.5		0.1	13.8
	0	0		0.3	8.8
	0	0		0.1	40
	0	0		0.2	22.3
	0	0.3		0.2	15
	0	0.2		0	16.5
	0	0		0.7	22.7
	0	0		0	7.9
	0	0		0.2	7.3
	0	0		0.2	8.4
	0	0		0	13.9
	0	0		0.3	12.5
	0	0		0	12
	0	0		0	13.6
	0	0		0	22.1
	0	0.3		0	8.8
	0	0		0	8.3
	0	0		0	13.8
	0	0		0	14.3
	0	0		0	9
	0	0.4		0	7.7
	1.3	0		0	13.6
	0	0		0	25
	0	0		0	25
	0	0.6		0	14.4
	0	0		0	23.8
	0	0		0	22.3
	0	0		0	14.3
	0	0		0	21.4
	0	0		0	22.4
	0	0		0	125.7
	0	0		0	10
	0	0		0	8.2
	0	0		0	17.5
	0	0		0	13
	0	0		0	17.5
	0	0		0	73.9
	0	0		0	27.2
	0	0		0	8.2
	0	0		0	11.7
	1	0		0	3.8
	0	0		0	18.4
	0	0		0	6.7
	0	0		0	13.3
	0	0		0	170
	0	0		0.3	30.1
	0	0		0.5	27.5
	0	0		0.3	19.9
	0	0		0	35
	0	0		0	50.1
	0	0		0	15
	0	0		0	39.9
	0	0		0	83.8
	0	0		0	49.9
	0	0		0	53.3
	0	0		0	79.8
	1.5	0		0	60.1
	0	0		0	20
	0	0		0	20
	0	0		0	10
	0.9	0		0	10
	0	0		0	10
	0	0		0	22.5
	0	0		0	27.4
	0	0		0	59.8
	0	0		0	47.5
	2	0		0	42.5
	0	0		0	75
	0	0.7		0	99.6
	0	0		0	46.1
	0	0		0	79.7
	0	0		0	39.9
		0		0	80.1
		0		0	80.1
		0		0	60.1
		0		0	19.9
		0		0	10
		0.4		0	10
		0		0	10
		0		0	49.9
		0		0	39.9
		0		0	29.9
		0		0	39.9
		0		0	10
		0		0	39.9
		0		0	10
		0		0	20
		0		0	7.8
		0		0	11.1
		0		0	12
		0		0	8.7
		0		0	5.7
		0		0	24
		0		0
		0		0
		0		0
		0		0
		0		0
		0		0
		0		0
		0		0
		0		0
		0		0
		0		0
		0		0
		0		0
		0		0
		0		0
		0		0
		0		0
		0		0
		0		0
		0		0
		0		0
		0		0
		0		0
		0		0
		0		0
		0		0
		0		0
		0		0
		0		8.2
		0		0
		0		0
		0		0
		0		0
		0		0
		0		0
		0		0
		0		0
		0		0
		0		0
		0		0
		0		0
		0		0
		0		0
		0		0
		0		0
		0		0
		0		0
		0		0
		0		0
		0		0
		0		0
		0		0
		0		0
		0		0
		0		0
		0		8.3
		0		0
		0		0
		0		0
		0		0
		0		1.2
		0		1.8
		0		0
		0
		0
		0
		0
		0
		0
		0
		0
		0
		0
		0
		0
		0
		0
		0
		0
		0
		0
		0
		0
		0
		0
		0
		0
		0
		0
		0
		0
		0
		0
		0
		0
		0
		0
		0
		0
		0
		0
		0
		0
		0
		0
		0
		0
		0
		0
		0
		0
		0
		0
		0
		0
		0

## Sheet: Figure 4b
Figure 4b
	Embryo	Mean	Median	Max
	C-1	5.2	5	9
	C-2	5.3	5	6
	C-3	5.4	5	9
	C-4	5	5	7
	C-5	5.6	6	10
	C-6	5.6	6	8
	C-7	5.6	6	8
	C-8	5.9	6	9
	C-9	5.2	5	7
	Sampled_ET-1	21.3	7	85
	Sampled_ET-2	78.6	85	85
	Sampled_ET-3	85	85	85
	Sampled_ET-4	27.8	9	85
	Sampled_ET-5	9	8	22
	Sampled_ET-6	22.4	19	85
	Sampled_ET-7	58.2	56	85
	Sampled_ET-8	51.5	47	85
	Sampled_Dead-1	67.9	85	85
	Sampled_Dead-2	66.1	69	85
	Sampled_Freezed_ET-1	16	8	85
	Sampled_Freezed_Dead-1	31.5	30	85
	Sampled_Freezed_Dead-2	29	30	82
	Sampled_Freezed_Dead-3	23.2	24	56
	Sampled_Freezed_Dead-4	16.3	16	62
	Freezed_ET-1	15.1	14	65
	Freezed_ET-2	18.2	14	61
	Freezed_ET-3	15.5	13	47
	Freezed_ET-4	5.3	5	16
	Freezed_ET-5	6.1	5	33
	Freezed_ET-6	5	5	14
	Freezed_ET-7	9.8	9	25
	Freezed_ET-8	66.3	76	85
	Freezed_ET-9	10.2	9	30
	Freezed_ET-10	10.1	9	30
	Freezed_ET-11	3.8	4	14
	Freezed_Dead-1	5	5	33
	Freezed_Dead-2	52.6	52	85
	Freezed_Dead-3	49.7	47	85
	Freezed_Dead-4	60.9	85	85
	Freezed-1	3.9	4	10
	Freezed-2	4.2	4	8
	Freezed-3	11.3	10	59
	Freezed-4	12.8	14	21

## Sheet: Figure 5a
Figure 5a
	#1 EGFP									#4 EGFP									#2
	#1 tdTomato									#4 tdTomato									#3
	#1 beta globin									#4 beta globin

[truncated: 16 more sheets: Figure 5b, Figure 5c, Figure 6b, Figure 6c, 6d, Figure 7e, Figure 7f, Figure 8d, Figure 8f, Figure 8g, Figure 8h, Figure 9b, Figure 9c, Supplementary Figure 4, Supplementary Figure 8b, Supplementary Figure 9d, Supplementary Figure 9e]
